# Supplementary material for: The lncRNA Sweetheart regulates compensatory cardiac hypertrophy after myocardial injury in murine males
Source: Nat Commun. 2023 Nov 2;14:7024. doi: 10.1038/s41467-023-42760-y (PMC10622434; doi:10.1038/s41467-023-42760-y)
Supplement: Supplementary file 4 — Source Data [file 41467_2023_42760_MOESM4_ESM.xlsx]

## Sheet: 1f
		swht			Nkx2-5
	e10.5	0.167783	0.185152	0.151778	1.42917	1.53993	1.02992
	e14.5	0.473479	0.438762	0.443053	2.89525	1.8269	2.55404
	neonatal	1.77926	1.6992	1.75954	4.726	5.67983	3.17318
	1 week	1.19748	0.984656	1.07489	4.62045	6.38648	4.00381
	8 weeks	0.253387	0.214781	0.235874	3.43852	3.5302	4.08859

## Sheet: 1g
		chromatin		nucleoplasma		cytoplasma
	Xist	98.4376	96.2946	0.958121	3.12613	0.604291	0.579298
	Snrnp70	n.d.	n.d.	93.1251	78.8696	6.87493	21.1304
	Nkx2-5	n.d.	n.d.	9.7334	29.3239	90.2666	70.6761
	Swhtr	82.4599	89.7695	15.1073	5.39295	2.43281	4.83751
							n.d. =	not detectable

## Sheet: 1h-i
	WT NMCM
	2
	4
	4
	3
	2
	3
	5
	2
	2
	2
	2
	2
	2
	2
	2
	2
	2
	1
	2
	1
	2
	1
	6
	3
	2
	2
	2
	1
	3
	4
	4
	2
	6
	2
	2
	2
	4
	3
	1
	2
	4
	3
	3
	2
	2
	2
	3
	2
	4
	2
	2
	2
	2
	1
	5
	2
	5
	2
	2
	2
	2
	1
	2
	1
	2
	3
	2
	2
	2
	2
	3
	2
	2
	3
	7
	2
	1
	2
	1
	2
	2
	2
	2
	2
	2
	1
	4

## Sheet: 2b
		WT					Swhtr3xpA/3xpA
	Swhtr	0.551291	0.991676	1.36729	1.20582	1.10945	0.004489	0.00455	0.00903
	Nkx2-5	0.775853	0.840173	1.02269	1.73676	0.863709	1.35759	0.904695	1.56481

## Sheet: 2e-f
	Bodyweight			EF			Heart rate			IVS;s
	WT	Swhtr3xpA/3xpA		WT	Swhtr3xpA/3xpA		WT	Swhtr3xpA/3xpA		WT	Swhtr3xpA/3xpA
	25.48	23.63		47.33	64.83		469	545		0.98	1.26
	24.14	27.38		47.03	70.16		462	545		0.95	1.12
	24.15	21.7		58.48	40.66		526	429		0.98	0.96
	24.72	27.19		46.44	29.28		556	441		1.02	0.83
	24.75	24.03		50.44	41.01		526	508		1.01	0.91
	34.08	23.41		59.64	41.65		500	577		1.18	0.94
	29.08	35.32		47.03	45.69		536	476		1.02	1.06
	29.8	33.2		36.28	53.08		492	455		0.73	1.05
	34.29	29.86		38.23	47.18		526	556		1.02	0.97
	26.85	31.42		38.61	37.96		441	517		0.83	0.98
	25.82	27.19		63.73	37.7		536	469		1.17	0.98
	27.39	25.65		49.04	48.89		500	484		1.06	1.01
	26.82	26.64		43.94	45.55		517	517		1.1	0.81
	27.54	24.93		47.27	56.68		545	508		1.06	1.03
	28.14	23.77		51.7	32.25		536	536		1.15	0.9
	31.48	24.17		73.56	48.37		588	448		1.44	1.12
	26.16	27.36		50.47	48.28		536	517		1.08	1.21
	30.65	25.76		49.64	45.45		566	536		1.09	0.87
	25.23	29.96		43.88	38.25		484	517		1.06	0.86
		27.9			31.99			517			0.92
		29.32			39.14			508			1
		30.03			39.41			508			1.08
		29.15			43.57			500			1.1
		26.62			44.31			500			1.1
		19.63			35.83			476			0.89
		24.09			55.55			526			1.03
		25.73			54.25			517			1.04
		22.98			45.36			462			0.94
		25.46			43.79			541			1.04
		26.02			42.06			455			1.05
		25.6			45.76			492			1.17
		26.66			42.45			500			1.05
		27.88			43.31			508			1.06
		26.31			38.77			508			0.94

## Sheet: 3b
		ID	Days after sx	WT (MI)	Swht (MI)
		11852	11	0
		11854	11	0
		11855	11	0
		11860	11	0
		11861	11	0
		11863	1		1
		11864	11		0
		11865	11		0
		11867	11		0
		11868	11		0
		11870	1		1
		11873	1		1
		11874	11		0
		11877	11		0
		11878	4		1
		11880	11		0
		11881	11		0
		11883	11		0
		11884	11		0
		11885	1		1
		408	1	1
		417	11	0
		426	11	0
		409	2		1
		429	1		1
		419	11		0
		438	1		1
		A03-E886	11	0
		A03-E887	11	0
		A03-E889	11	0
		A03-E891	11	0
		A03-E893	1	1

## Sheet: 3c-f
	heart rate
		Wild-type									Sweetheart3xpA/3xpA
	Pre surgery	441	500	517	566	484	508	588	500	536	517	508	517	500	526	441	455	500	508
	1 week	500	492	545	545	469	492	465	536	600	508	536	588	545	508	545	476	517	500
	2 week	588	556	492	536	566	517	556	536	545	545	577	536	536	556	462	508	588	556
	EF
		Wild-type									Sweetheart3xpA/3xpA
	Pre surgery	38.61	49.04	43.94	49.64	43.88	37.09	51.28	45.51	29.56	35.55	56.68	48.28	43.57	55.55	43.79	42.06	42.45	43.31
	1 week	38.1	52.33	28.42	19.96	20.97	11.85	30.04	36.63	43.71	8.91	18.66	19.23	25.06	22.1	38.79	41.02	38.73	7.92
	2 week	60.67	55.17	33.75	24.5	21.18	18.46	29.31	32.88	50.85	29.16	14.78	30.51	24.51	14.68	32.48	45.56	35.41	7.62
	IVS;d
		Wild-type									Sweetheart3xpA/3xpA
	Pre surgery	0.71	0.69	0.78	0.73	0.74	0.74	0.75	0.76	0.78	0.67	0.67	0.98	0.8	0.73	0.74	0.63	0.77	0.68
	1 week	0.74	0.81	0.76	0.57	0.36	0.33	0.23	0.84	0.9	0.76	0.33	0.68	0.57	0.63	0.63	0.65	0.49	0.41
	2 week	0.7	0.85	0.65	0.82	0.71	0.63	0.3	0.76	0.73	0.73	0.26	0.66	0.28	0.19	0.46	0.44	0.33	0.32
	IVS;s
		Wild-type									Sweetheart3xpA/3xpA
	Pre surgery	0.83	1.06	1.1	1.09	1.06	1.07	1.09	1.08	1	0.81	1.03	1.21	1.1	1.03	1.04	1.05	1.05	1.06
	1 week	0.97	1.08	0.97	0.62	0.42	0.34	0.21	1.17	1.33	0.87	0.37	0.66	0.66	0.84	0.79	0.72	0.62	0.5
	2 week	1.02	1.15	0.9	1.05	0.85	0.89	0.44	1.18	1.26	1	0.32	0.85	0.33	0.23	0.55	0.6	0.46	0.4

## Sheet: 3j
		wild-type		Swht3xpA/3xpA		Swht3xpA/3xpA;tg
	Swhtr	0.814955	1.22706	0.06035	0.044105	0.209779	0.167541	0.461111

## Sheet: 3k
		ID	Days after sx	WT (MI)	Swht (MI)	Swht resc. (MI)
		11852	11	0
		11854	11	0
		11855	11	0
		11860	11	0
		11861	11	0
		11863	1		1
		11864	11		0
		11865	11		0
		11867	11		0
		11868	11		0
		11870	1		1
		11873	1		1
		11874	11		0
		11877	11		0
		11878	4		1
		11880	11		0
		11881	11		0
		11883	11		0
		11884	11		0
		11885	1		1
		408	1	1
		417	11	0
		426	11	0
		409	2		1
		429	1		1
		419	11		0
		438	1		1
		A03-E886	11	0
		A03-E887	11	0
		A03-E889	11	0
		A03-E891	11	0
		A03-E893	1	1
		174-0259	4			1
		174-261	1			1
		174-0247	11			0
		174-0248	11			0
		174-0258	11			0
		174-0192	11			0
		174-0193	11			0
		174-0212	11			0
		174-0243	11			0
		174-0190	11			0
		174-0191	11			0
		174-0235	11			0
		174-0198	11			0
		174-0213	3			1
		174-0195	7			1

## Sheet: 3l-n
	heart rate
		Wild-type									Sweetheart3xpA/3xpA									Sweetheart3xpA/3xpA;tg
	Pre surgery	441	500	517	566	484	508	588	500	536	517	508	517	500	526	441	455	500	508	492	556	462	588	556	484	556	545	517
	1 week	500	492	545	545	469	492	465	536	600	508	536	588	545	508	545	476	517	500	545.45	536	469	417	500	429	577	566	492
	2 week	588	556	492	536	566	517	556	536	545	545	577	536	536	556	462	508	588	556	588	476	566	566	577	500	526	517	536
	EF
		Wild-type									Sweetheart3xpA/3xpA									Sweetheart3xpA/3xpA;tg
	Pre surgery	38.61	49.04	43.94	49.64	43.88	37.09	51.28	45.51	29.56	35.55	56.68	48.28	43.57	55.55	43.79	42.06	42.45	43.31	37.95	41.89	39.84	61.54	29.72	38.16	38.93	38.07	39.49
	1 week	38.1	52.33	28.42	19.96	20.97	11.85	30.04	36.63	43.71	8.91	18.66	19.23	25.06	22.1	38.79	41.02	38.73	7.92	45.37	52	20.2	41.79	45.22	16.32	28.8	44.74	26.77
	2 week	60.67	55.17	33.75	24.5	21.18	18.46	29.31	32.88	50.85	29.16	14.78	30.51	24.51	14.68	32.48	45.56	35.41	7.62	62.32	42.34	19.31	64.16	47.4	29.52	18.6	29.44	42.23
	IVS;s
		Wild-type									Sweetheart3xpA/3xpA									Sweetheart3xpA/3xpA;tg
	Pre surgery	0.83	1.06	1.1	1.09	1.06	1.07	1.09	1.08	1	0.81	1.03	1.21	1.1	1.03	1.04	1.05	1.05	1.06	0.91	1.05	0.99	1.15	0.9	0.89	0.98	0.87	0.95
	1 week	0.97	1.08	0.97	0.62	0.42	0.34	0.21	1.17	1.33	0.87	0.37	0.66	0.66	0.84	0.79	0.72	0.62	0.5	0.93	0.78	0.34	1.06	1.05	0.42	0.47	1.12	0.86
	2 week	1.02	1.15	0.9	1.05	0.85	0.89	0.44	1.18	1.26	1	0.32	0.85	0.33	0.23	0.55	0.6	0.46	0.4	1.29	0.53	0.49	1.22	0.95	0.71	0.24	0.96	1.17

[truncated: 13 more sheets: 4a, 4b, 4c, 6a upper, 6a lower, 6c, 6d, Supplementary 1, Supplementary 2 a, Supplementary 2 b, Supplementary 3, Supplementary 5 b, Supplementary 6 c]
